# Supplementary material for: Volcaniclastic density currents explain widespread and diverse seafloor impacts of the 2022 Hunga Volcano eruption
Source: Nat Commun. 2023 Nov 30;14:7881. doi: 10.1038/s41467-023-43607-2 (PMC10689732; doi:10.1038/s41467-023-43607-2)
Supplement: Supplementary file 5 — Supplementary Dataset 2 [file 41467_2023_43607_MOESM5_ESM.csv]

Stn_No	s_dep(m)	f_dep(m)	Lat	Long	Glass_sponge	SeaPen	Holothurian	Gorgonacea	Whip coral	Echinoid	Sponge	Ophiuroid	Stony coral	Stylasterid	Asteroid	Crinoid	VentMuss	Cup coral	Total		Fish
28	1740	1740	-20.66966667	-175.528															0		1
34	2357	2345	-20.8725	-175.9003333															0		4
37	1830	1840	-20.73766667	-175.642															0		1
41	872	1008	-20.50566667	-175.4143333															0		3
42	1452	1460	-20.45833333	-175.4495															0		2
69	1390	1432	-20.8125	-175.276															0		10
61	480	540	-20.58366667	-175.3515							1								1		1
46	1003	1157	-20.65016667	-175.3416667							1		1						2		0
64	2062	2067	-20.38983333	-175.6148333						1	1								2		0
89	2406	2411	-20.94733333	-176.0323333			1			1									2		2
17	1571	1569	-20.7045	-175.2991667		1				3	1								5		18
92	2453	2453	-21.035	-176.3218333		1						1			3				5		0
13	1915	1924	-20.95216667	-175.6025		1				3	1	1							6		18
78	69	462	-20.8595	-175.5405				1		4					5	1			11		45
60	968	1170	-20.52583333	-175.3231667	3						11								14		0
52	281	405	-20.54983333	-175.5335	2			4	2		2		2	23					35		10
9	2605	2607	-23.998	-178.0961667	23	11	3	1	1			1							40		0
74	612	763	-20.91483333	-175.2038333			18	10			19				3				50		7
98	75	219	-21.14983333	-175.7488333	1				1	11	10			1			29		53		83
44	709	885	-20.47183333	-175.2608333	97			2											99		2
79	96	503	-20.85016667	-175.541				29	17	3	3	4	2	1	72	2			133		120
97	199	181	-21.15283333	-175.7418333					3	1	9		1		1		141		156		1
56	756	1031	-20.557	-175.5665	31			98			1	43							173		6
51	200	425	-20.566	-175.528	5			39	14	2	6		2	109					177		2
102	86	541	-20.84283333	-175.5558333				11	4	2		1	37	24	149	8			236		58
100	235	547	-21.12633333	-175.6258333	11	3		37	15		3		178	61	13	3		116	440		20
