# Supplementary material for: Volcaniclastic density currents explain widespread and diverse seafloor impacts of the 2022 Hunga Volcano eruption
Source: Nat Commun. 2023 Nov 30;14:7881. doi: 10.1038/s41467-023-43607-2 (PMC10689732; doi:10.1038/s41467-023-43607-2)
Supplement: Supplementary file 8 — Supplementary Code [file 41467_2023_43607_MOESM8_ESM.zip]

Archive with 18 entries (15 files):
- hthh/
- hthh/cgd_read2D.h
- hthh/compile
- hthh/dem/
- hthh/dem/HTHH2022plus2.kdt
- hthh/dem/HTHH2022plus2.pts
- hthh/dem/HTHH2022plus2.sum
- hthh/dem/hthh_dem.kdt
- hthh/dem/hthh_dem.pts
- hthh/dem/hthh_dem.sum
- hthh/dem/Tonga_All_UTM.kdt
- hthh/dem/Tonga_All_UTM.pts
- hthh/dem/Tonga_All_UTM.sum
- hthh/forcing/
- hthh/forcing/hthh_pdc0_4km3.cgd
- hthh/readme.txt
- hthh/tonga_pdc0_4km3.c
- hthh/two_layer.h
