# Supplementary material for: Volcaniclastic density currents explain widespread and diverse seafloor impacts of the 2022 Hunga Volcano eruption
Source: Nat Commun. 2023 Nov 30;14:7881. doi: 10.1038/s41467-023-43607-2 (PMC10689732; doi:10.1038/s41467-023-43607-2)
Supplement: Supplementary file 8 — Supplementary Code [file 41467_2023_43607_MOESM8_ESM.zip › hthh/cgd_read2D.h]

#include <stdio.h>
#include <string.h>

size_t total_memory = 0;
void *my_malloc(size_t sz)
{
  printf("sz = %zu\n",sz);
    void *res = malloc(sz);
    total_memory += sz;
    printf("Memory thus far: %zu\n",total_memory);
    if (res == NULL)
    {
        printf("Too much memory eaten: %zu\n", total_memory);
        abort();
    }
    return res;
}
#define malloc(x) my_malloc(x)

struct cgd_read {
  scalar var;
  FILE *fid; 
  size_t it;
  double *dt;
  double x ;
  double y ;
};
// Reads in an opened .cgd file that is specified by p.fid (renamed fid in the function) and interpolates it onto p.var
void basilisk_cgd_read ( struct cgd_read p) {
  scalar var_out = p.var;
  size_t dimnum;
  size_t tdimlen,xdimlen,ydimlen;
  char cc1[2], cc2[2], cc3[2];
  if (p.fid == NULL){
    fprintf(stderr,"Error: CGD file not found");
    exit(1);
  }
  fprintf(stderr, "*** Basilisk CGD Read ***\n");
  dimnum=0;
  fscanf(p.fid,"%zu",&dimnum);
  fprintf(stdout,"%% dimnum = %zu\n",dimnum);
  if(dimnum == 2) {
    fscanf(p.fid,"%s %s",cc1,cc2);
    fprintf(stdout,"%% Dimensions are %s %s\n",cc1,cc2);
    if (!strcmp(cc1,"y") && !strcmp(cc2,"x")) {
      fscanf(p.fid,"%zu %zu",&ydimlen,&xdimlen);
      fprintf(stdout,"%% %s dim length %zu, %s dim length %zu\n",cc1,ydimlen,cc2,xdimlen);
    }
    else if  (!strcmp(cc1,"x") && !strcmp(cc2,"y")) {
      fscanf(p.fid,"%zu %zu",&xdimlen,&ydimlen);
      fprintf(stdout,"%% %s dim length %zu, %s dim length %zu\n",cc1,xdimlen,cc2,ydimlen);
    }
  }
  fprintf(stdout,"%s %s\n",cc1,cc2);
  fflush(stdout);
if  (!strcmp(cc1,"x") && !strcmp(cc2,"y")) {
  //fprintf(stdout,"this works cc1=x cc2=y\n");
 }
if  (!strcmp(cc1,"y") && !strcmp(cc2,"x")) {
  //fprintf(stdout,"this works cc1=y cc2xy\n");
 }
//printf("xdimlen = %zu, sizeof(double) = %zu\n",xdimlen, sizeof(double));
  double* x0cgd=(double*)malloc(xdimlen*sizeof(double));
  double* y0cgd=(double*)malloc(ydimlen*sizeof(double));
  double* varcgd=(double*)malloc((ydimlen*xdimlen)*sizeof(double));;
  //double y0cgd[ydimlen],x0cgd[xdimlen];
  //double varcgd[ydimlen*xdimlen];
  fprintf(stdout,"%s %s\n",cc1,cc2);

 if (!strcmp(cc1,"y") && !strcmp(cc2,"x")) {
   fprintf(stdout,"%s %s\n",cc1,cc2);
    for (size_t iy=0 ; iy<ydimlen ; iy++)
      //fscanf(p.fid, "%lf", &y0cgd[iy]);
     fscanf(p.fid, "%lf", y0cgd+iy);
    for (size_t ix=0 ; ix<xdimlen ; ix++)
      fscanf(p.fid, "%lf", x0cgd+ix);
    for (size_t iy=0 ; iy<ydimlen && !feof(p.fid); iy++){
      for (size_t ix=0 ; ix<xdimlen && !feof(p.fid); ix++){
	fscanf(p.fid, "%lf", varcgd+iy*xdimlen+ix );
      }
    }
  }
  else if  (!strcmp(cc1,"x") && !strcmp(cc2,"y")) {
    fprintf(stdout,"xy %s %s\n",cc1,cc2);
    for (size_t ix=0 ; ix<xdimlen ; ix++) {
      fscanf(p.fid, "%lf", x0cgd+ix);
      //fprintf(stdout,"ix = %zu\n",ix);
    }
    for (size_t iy=0 ; iy<ydimlen ; iy++) {
      fscanf(p.fid, "%lf", y0cgd+iy);
      //fprintf(stdout,"iy = %zu\n",iy);
    }
    for (size_t ix=0 ; ix<xdimlen && !feof(p.fid); ix++){
      for (size_t iy=0 ; iy<ydimlen && !feof(p.fid); iy++){
	//fprintf(stdout,"ix = %zu, iy = %zu\n",ix,iy);
	fscanf(p.fid, "%lf", varcgd+iy*xdimlen+ix );
      }
    }	
  }
  // Below is the code to interpolate from the input file onto the variable
  //fprintf(stdout,"%% Interpolation\n");
  double dx0cgd = *(x0cgd+1) - *x0cgd;
  double dy0cgd = *(y0cgd+1) - *y0cgd;
  foreach()  {
      double out;
#if SPHERICAL
      int ix=(int) floor( fmod( x - p.x - *x0cgd,360. ) / dx0cgd );
#else
      int ix=(int) floor( ( x - p.x - *x0cgd ) / dx0cgd );
#endif
      int iy=(int) floor( ( y - p.y - *y0cgd ) / dy0cgd );
      double dx=( x - p.x - *x0cgd ) / dx0cgd - floor( ( x - p.x - *x0cgd ) / dx0cgd );
      double dy=( y - p.y - *y0cgd ) / dy0cgd - floor( ( y - p.y - *y0cgd ) / dy0cgd );
      if ( ( ix >= 0 && ix < xdimlen-1 && iy >= 0 && iy < ydimlen-1 ) )	{
	out=*(varcgd+iy*xdimlen+ix) * ( 1. - dx ) * ( 1. - dy ) +
	  *(varcgd+iy*xdimlen+ix+1) * dx * ( 1. - dy ) + 
	  *(varcgd+(iy+1)*xdimlen+ix) * ( 1. - dx ) * dy + 
	  *(varcgd+(iy+1)*xdimlen+ix+1) * dx * dy;
	}
      else 
	{ 
	  out = 0.;
	}
      var_out[] = out;
  };
  fprintf(stderr, "*** Basilisk CGD Read: Done. ***\n");
}

struct Deformation_cgd_read {
  scalar d;
  double x, y;
  size_t xdimlen,ydimlen;
  double *x0cgd,*y0cgd,*var;
  FILE *fid;
  int (* iterate) (void);
};

void cgd_interpolate (struct Deformation_cgd_read p) {
  double dx0cgd = *(p.x0cgd+1) - *(p.x0cgd);
  double dy0cgd = *(p.y0cgd+1) - *(p.y0cgd);
  foreach()  {
    double outval;
    int ix=(int) floor( ( x - p.x - *(p.x0cgd) ) / dx0cgd );
    int iy=(int) floor( ( y - p.y - *(p.y0cgd) ) / dy0cgd );
    double dx=( x - p.x - *(p.x0cgd) ) / dx0cgd - (double)ix;
    double dy=( y - p.y - *(p.y0cgd) ) / dy0cgd - (double)iy;
    if ( ( ix >= 0 && ix < p.xdimlen-1 && iy >= 0 && iy < p.ydimlen-1 ) ) {
      outval= *( p.var + ix * p.ydimlen + iy) * ( 1. - dx ) * ( 1. - dy ) +
	*( p.var + ( ix + 1 ) * p.ydimlen + iy) * dx * ( 1. - dy ) +
	*( p.var + ix * p.ydimlen + iy + 1 ) * ( 1. - dx ) * dy +
	*( p.var + ( ix + 1 ) * p.ydimlen + iy + 1 ) * dx * dy;
    }
    else {
      outval = 0.;
    }
    h[]=outval;
  }
}
// Reads in an opened .cgd file that is specified by p.fid (renamed fid in the function) and interpolates it onto p.var
void deformation_cgd_read (struct Deformation_cgd_read p) {
  size_t dimnum;
  char cc1[2], cc2[2];
  dimnum=0;
  fscanf(p.fid,"%zu",&dimnum);
  //fprintf(stdout,"%% dimnum = %zu\n",dimnum);
  fscanf(p.fid,"%s %s",cc1,cc2);
  //fprintf(stdout,"%% Dimensions are %s %s\n",cc1,cc2);
  if (!strcmp(cc1,"y") && !strcmp(cc2,"x")) {
    fscanf(p.fid,"%zu %zu",&p.ydimlen,&p.xdimlen);
    //fprintf(stdout,"%% %s dim length %zu, %s dim length %zu\n",cc1,p.ydimlen,cc2,p.xdimlen);
  }
  else if  (!strcmp(cc1,"x") && !strcmp(cc2,"y")) {
    fscanf(p.fid,"%zu %zu",&p.xdimlen,&p.ydimlen);
    //fprintf(stdout,"%% %s dim length %zu, %s dim length %zu\n",cc1,p.xdimlen,cc2,p.ydimlen);
  }
  p.x0cgd=(double*)malloc(p.xdimlen*sizeof(double));
  p.y0cgd=(double*)malloc(p.ydimlen*sizeof(double));
  p.var=(double*)malloc((p.ydimlen*p.xdimlen)*sizeof(double));;
  if (!strcmp(cc1,"y") && !strcmp(cc2,"x")) {
    for (size_t iy=0 ; iy<p.ydimlen ; iy++)
      fscanf(p.fid, "%lf", p.y0cgd+iy);
    for (size_t ix=0 ; ix<p.xdimlen ; ix++)
      fscanf(p.fid, "%lf", p.x0cgd+ix);
    for (size_t iy=0 ; iy<p.ydimlen && !feof(p.fid); iy++){
      for (size_t ix=0 ; ix<p.xdimlen && !feof(p.fid); ix++){
	fscanf(p.fid, "%lf", p.var+ix*p.ydimlen+iy );
      }
    }
  }
  else if  (!strcmp(cc1,"x") && !strcmp(cc2,"y")) {
    for (size_t ix=0 ; ix<p.xdimlen ; ix++){
      fscanf(p.fid, "%lf", p.x0cgd+ix);
    }
    for (size_t iy=0 ; iy<p.ydimlen ; iy++) {
      fscanf(p.fid, "%lf", p.y0cgd+iy);
    }
    for (size_t ix=0 ; ix<p.xdimlen; ix++){
      for (size_t iy=0 ; iy<p.ydimlen; iy++){
	fscanf(p.fid, "%lf", p.var+ix*p.ydimlen+iy);
      }
    }
  }

  /**
     This is taken from the okada fault routine.  Hopefully it iterates this step until the deformation is well resolved */
  scalar hold[];
  // save the initial water depth
  scalar_clone (hold, h); // clone h into hold
  foreach(){
    hold[] = h[];
  }
  boundary ({hold});
  int nitermax = 20;
  do {
    scalar l[];
    // Below is the code to interpolate from the input file onto the variable
    cgd_interpolate (p);
    foreach(){
      //h[] = hold[] > dry ? max (0., hold[] + h[]) : hold[];
      h[] = hold[] > dry ? max (0., hold[] + h[]) : max(0.,default_sea_level - zb[]);
      eta[] = zb[] + h[];
    }
  } while (p.iterate && p.iterate() && nitermax--);
}
