# Supplementary material for: Volcaniclastic density currents explain widespread and diverse seafloor impacts of the 2022 Hunga Volcano eruption
Source: Nat Commun. 2023 Nov 30;14:7881. doi: 10.1038/s41467-023-43607-2 (PMC10689732; doi:10.1038/s41467-023-43607-2)
Supplement: Supplementary file 8 — Supplementary Code [file 41467_2023_43607_MOESM8_ESM.zip › hthh/compile]

# These load the modules on the New Zealand NeSI platform - you will need to ensure that these libraries are available. Basilisk will need to be downloaded and compiled from basilisk.fr 
ml FFmpeg/4.2.2-GCCcore-9.2.0
ml libGLU/9.0.1-GCCcore-9.2.0
ml Basilisk/20220324-gimpi-2020a

# Full compilation including visualisation (requires fb_osmesa library to be compiled http://basilisk.fr/src/gl/INSTALL
qcc -fopenmp -O2 tonga_pdc0_4km3.c -o tonga_pdc0_4km3.exe -lm -lkdt -L$BASILISK/kdt  -lGLU -lOSMesa -lfb_osmesa -lglutils -L$BASILISK/gl 

# Without visualisation
qcc -fopenmp -O2 tonga_pdc0_4km3.c -o tonga_pdc0_4km3.exe -lm -lkdt -L$BASILISK/kdt
