# Supplementary material for: Volcaniclastic density currents explain widespread and diverse seafloor impacts of the 2022 Hunga Volcano eruption
Source: Nat Commun. 2023 Nov 30;14:7881. doi: 10.1038/s41467-023-43607-2 (PMC10689732; doi:10.1038/s41467-023-43607-2)
Supplement: Supplementary file 8 — Supplementary Code [file 41467_2023_43607_MOESM8_ESM.zip › hthh/readme.txt]

You will first need to download and compile basilisk according to the instructions on basilisk.fr and ensure that FFmpeg and the GLU libraries are available.
Then you should be able to compile according to the command in the compile file
