# Supplementary material for: Volcaniclastic density currents explain widespread and diverse seafloor impacts of the 2022 Hunga Volcano eruption
Source: Nat Commun. 2023 Nov 30;14:7881. doi: 10.1038/s41467-023-43607-2 (PMC10689732; doi:10.1038/s41467-023-43607-2)
Supplement: Supplementary file 8 — Supplementary Code [file 41467_2023_43607_MOESM8_ESM.zip › hthh/tonga_pdc0_4km3.c]

/**
First test of two layer model for specifying water and fluid beneath
Note - need terrain.h after two_layer.h otherwise zb will not be refine_terrain
*/
#include "two_layer.h"
#include "terrain.h"
#include "output.h"
#include "cgd_read2D.h"
#define T_INCREMENT 3600.
#define MAXLEVEL 12
#define MINLEVEL 7
#define FRIC_HS 1.e-4
#define ETAE 5.e-3
#define HE 5.e-2
#define EE0 6.6981e+05
#define NN0 7.7242e+06
#define LENGTH 650000
#define X_OFFSET 4e5
#define Y_OFFSET 7.4e6
scalar hs0[],usmax[],hsmax[];
double t_end=3600.,as,us0=0.,us1;
double ee0 = EE0;
double nn0 = NN0;

struct Layers {
  int (* iterate) (void);
};

void Init_Layers (struct Layers p) {
  int counti=0;
  do { 
    FILE * fp=fopen("forcing/hthh_pdc0_4km3.cgd","r");
    basilisk_cgd_read (fid = fp,var = hs0);
    fclose(fp);
    foreach() {	
      hs[]=max(hs0[],0.);
      eta[] = 0.;
      hsmax[] = max(0.,hs[]);
      usmax[]=0.;
      h[] = max(0., eta[] - zb[] - hs[]);
    }
    boundary({h,hs,zb,eta,usmax,hsmax}); 
  } while (p.iterate && p.iterate() && counti++<20);
}

int main()
{
  // 1024^2 grid points
   init_grid(1 << MAXLEVEL);
/**
Here we setup the domain geometry.  
*/
  
// the domain is
  origin(X_OFFSET,Y_OFFSET);
  size (LENGTH);
/**
`G` is the acceleration of gravity required by the Saint-Venant
solver. This is the only dimensional parameter.. */
  G=9.81; 
  dry=0.001;
  RHOratio=0.625;

/**
We call the `run()` method of the Saint-Venant solver to
perform the integration. */

  run();
}
u.n[left]   = - radiation1(0);
u.n[right]  = + radiation1(0);
u.n[bottom] = - radiation1(0);
u.n[top]    = + radiation1(0);


int adapt0() {
  return 0;
}

int adapt() {
#if TREE
  scalar etalim[],usmaxlim[],hsmaxlim[];
  foreach(){
    double xlim = fabs(x-(X_OFFSET+LENGTH/2.))>(LENGTH-2e4)/2. ? max(1.-fabs(x-(X_OFFSET+LENGTH/2.))/3000.,0.) : 1.;
    double ylim = fabs(y-(Y_OFFSET+LENGTH/2.))>(LENGTH-2e4)/2. ? max(1.-fabs(y-(Y_OFFSET+LENGTH/2.))/3000.,0.) : 1.;
    etalim[] = h[] + hs[] > dry ? (h[] + hs[] + zb[])*xlim*ylim : 0;
    usmaxlim[] = max(usmax[] * xlim * ylim,0.);
    hsmaxlim[] = max(hsmax[] * xlim * ylim,0.);
  }
    boundary ({etalim,usmaxlim,hsmaxlim});

/**
$h+z_b$ everywhere (i.e. the default $\eta$ provided by the
Saint-Venant solver) we would also refine the dry topography, which is
not useful. */
/**
We can now use wavelet adaptation on the list of scalars `{η,hmax}`
with thresholds `{ETAE,HMAXE}`. The compiler is not clever enough yet
and needs to be told explicitly that this is a list of `double`s,
hence the `(double[])`[type casting](http://en.wikipedia.org/wiki/Type_conversion) .
The function then returns the number of cells refined. */
    astats s = adapt_wavelet ({etalim,hs,usmaxlim,hsmaxlim}, (double[]){ETAE,HE,ETAE,HE},
                            maxlevel=MAXLEVEL, minlevel=MINLEVEL);
  fprintf (stderr, "%% refined %d cells, coarsened %d cells\n", s.nf, s.nc);
  return s.nf;
#else // Cartesian
  return 0;
#endif
}
event init (i=0) {
  conserve_elevation();
  terrain(zb,"dem/Tonga_All_UTM","dem/hthh_dem","dem/HTHH2022plus2", NULL);
  Init_Layers(iterate = adapt0);
  boundary({h,hs,zb,eta});
}
event output1 (t=0.;t+=300.;t<=t_end) {
  char * name;
  name=malloc(25*sizeof(char));
  sprintf(name,"pdc0_4km3_hs-%g.asc",t);
  FILE *fp_hsgrd=fopen(name,"w");
  output_grd(hs,fp_hsgrd,linear=false,Delta=1/( 1 << MAXLEVEL));
  sprintf(name,"pdc0_4km3_us-%g.asc",t);
  FILE *fp_usgrd=fopen(name,"w");
  output_grd(us.x,fp_usgrd,linear=false,Delta=1/( 1 << MAXLEVEL));
  sprintf(name,"pdc0_4km3_vs-%g.asc",t);
  FILE *fp_vsgrd=fopen(name,"w");
  output_grd(us.y,fp_vsgrd,linear=false,Delta=1/( 1 << MAXLEVEL));
  sprintf(name,"pdc0_4km3_hsmax-%g.asc",t);
  FILE *fp_hsmgrd=fopen(name,"w");
  output_grd(hsmax,fp_hsmgrd,linear=false,Delta=1/( 1 << MAXLEVEL));
  sprintf(name,"pdc0_4km3_usmax-%g.asc",t);
  FILE *fp_usmgrd=fopen(name,"w");
  output_grd(usmax,fp_usmgrd,linear=false,Delta=1/( 1 << MAXLEVEL));
}

event outputN (i=end) {
  FILE *fp_hsmgrd=fopen("pdc0_4km3_crater_hsmax_end.asc","w");
  output_grd(hsmax,fp_hsmgrd,linear=false,Delta=1/( 1 << MAXLEVEL));
  FILE *fp_usmgrd=fopen("pdc0_4km3_crater_usmax_end.asc","w");
  output_grd(usmax,fp_usmgrd,linear=false,Delta=1/( 1 << MAXLEVEL));
}
event logfile (i+= 10) {
  stats s1 = statsf (h);
  norm n1 = normf (u.x);
  stats s2 = statsf (hs);
  norm n2 = normf (us.x);
  if (i == 0)
    fprintf (stderr, "t i h.min h.max h.sum u.x.rms u.x.max hs.min hs.max hs.sum us.x.rms us.x.max dt\n");
  fprintf (stderr, "%g %d %g %g %g %g %g %g %g %g %g %g %g %g %g\n", t, i, s1.min, s1.max, 
	   s1.sum, n1.rms, n1.max, s2.min, s2.max, 
	   s2.sum, n2.rms, n2.max, us1, as, dt);
}


/**
We also use a simple implicit scheme to implement quadratic bottom
friction i.e.
$$
\frac{d\mathbf{u}}{dt} = - C_f|\mathbf{u}|\frac{\mathbf{u}}{h}
$$
with $C_f=10^{-4}$. 
We ramp up the pressure from zero
*/
event source (i++) {
  double Smass=0.,Su=0.;
  double speeds=0.;
  foreach(reduction(+:Smass) reduction(+:Su)) {
    double a1_inv = h[] < dry ? 0. : h[]/(h[] + 1.e-4*dt*norm(u));
    double a2_inv = hs[] < dry ? 0. : hs[]/(hs[] + FRIC_HS*dt*norm(us));
    Smass+=hs[];
    Su+=hs[]*norm(us);
    speeds=0.;
    foreach_dimension() {
      u.x[] *= a1_inv;
      us.x[] *= a2_inv;
      speeds += us.x[] * us.x[];
    }
    us0=us1;
    us1=Smass>1.e-100 ? Su/Smass : 0.;
    as=(us1-us0)/dt;
    /**
    That is also where we update *etamax*. */
    hs[]=max(0.,hs[]);
    if (hs[] > hsmax[])
      hsmax[]=hs[];
    if (hs[] > dry && speeds > usmax[]*usmax[])
      usmax[] = sqrt(speeds);
  }
  boundary ({h,hs,u,us,usmax,hsmax});
}
event snapshot (t=300;t+=300; t<=t_end) {
  char * name;
  name=malloc(25*sizeof(char));
  sprintf(name,"pdc0_4km3_crater_basilisk-snapshot-%g",t);
  dump(file = name);
}
/**
## Adaptivity
   
We apply our `adapt()` function at every timestep. Don't adapt for the first 200 and then every twenty timesteps thereafter*/
//event do_adapt1 (i++; i<200) adapt();
event do_adapt2 (i=200; i+=20) adapt();


event movies (t=10.;t+=10.; t<=t_end) {
  scalar e[];
  foreach(){
    e[]=h[]>dry?eta[]:0.;
  }
  clear();
  view (fov = 5, tx = -0.5-X_OFFSET/EXTENT+0.1, ty = -0.5-Y_OFFSET/EXTENT+0.05, width=1000, height = 1000);
  squares ("hs");
  isoline ("zb", n = 31, min = -3000., max =0.,lc = {255,255,255});
  save("pdc_4km3_hs.mp4");
  clear();
  view (fov = 2.5, tx = -0.5-X_OFFSET/EXTENT+0.06, ty = -0.5-Y_OFFSET/EXTENT+0.1, width=1000, height = 1000);
  squares ("e");
  isoline ("zb", n = 31, min = -3000., max =0.,lc = {255,255,255});
  save("pdc_4km3_eta_cu.mp4");
  clear();
  view (fov = 5, tx = -0.5-X_OFFSET/EXTENT+0.1, ty = -0.5-Y_OFFSET/EXTENT+0.05, width=1000, height = 1000);
  squares ("e");
  isoline ("zb", n = 31, min = -3000., max =0.,lc = {255,255,255});
  save("pdc_4km3_eta.mp4");
  clear();
  view (fov = 5, tx = -0.5-X_OFFSET/EXTENT+0.1, ty = -0.5-Y_OFFSET/EXTENT+0.05, width=1000, height = 1000);
  squares ("etamax");
  isoline ("zb", n = 31, min = -3000., max =0.,lc = {255,255,255});
  save("pdc_4km3_etamax.mp4");
}
